# Supplementary material for: The role of ingrown hairs in persistent kerion of children: A clinical study
Source: J Dermatol. 2024 Nov 5;52(1):35–42. doi: 10.1111/1346-8138.17523 (PMC11700942; doi:10.1111/1346-8138.17523)
Supplement: Supplementary file 1 — Video S1 and S2. [file JDE-52-35-s001.zip]

Archive with 3 entries (3 files):
- Video 2.mp4
- jde17523-sup-0001-Video captions.docx
- Video 1.mp4
